# Supplementary material for: Endosomal sorting protein SNX4 limits synaptic vesicle docking and release
Source: eLife. 2024 Dec 19;13:RP97910. doi: 10.7554/eLife.97910 (PMC11658762; doi:10.7554/eLife.97910)
Supplement: Figure 1—source data 1. [file elife-97910-fig1-data1.zip]

Archive with 5 entries (5 files):
- sxn4wk1-0019462_01_Chemi.TIF
- actin-0019463_01_Chemi.TIF
- actin-wk1230021584_01_Chemi.TIF
- snx4wk2-0019557_01_Chemi.TIF
- snx4wk3_Chemi.TIF
