# Supplementary material for: Endosomal sorting protein SNX4 limits synaptic vesicle docking and release
Source: eLife. 2024 Dec 19;13:RP97910. doi: 10.7554/eLife.97910 (PMC11658762; doi:10.7554/eLife.97910)
Supplement: Figure 4—source data 2. [file elife-97910-fig4-data2.zip]

Archive with 2 entries (2 files):
- Figure 4 - source data 2 including labels.eps
- __MACOSX/._Figure 4 - source data 2 including labels.eps
