# Supplementary material for: Endosomal sorting protein SNX4 limits synaptic vesicle docking and release
Source: eLife. 2024 Dec 19;13:RP97910. doi: 10.7554/eLife.97910 (PMC11658762; doi:10.7554/eLife.97910)
Supplement: Figure 4—figure supplement 1—source data 1. [file elife-97910-fig4-figsupp1-data1.zip]

Archive with 2 entries (2 files):
- atg5-0024188_02_Chemi.TIF
- gapdh-0024214_02_Chemi.TIF
