# Supplementary material for: Endosomal sorting protein SNX4 limits synaptic vesicle docking and release
Source: eLife. 2024 Dec 19;13:RP97910. doi: 10.7554/eLife.97910 (PMC11658762; doi:10.7554/eLife.97910)
Supplement: Supplementary file 1. — Overview of experiments per figure with N number, mean, median, SEM, SD, performed statistical test, and p-value. [file elife-97910-supp1.xlsx]

## Sheet: Blad1
Figure 1	n number (range neurons or synapses per group /animals)	mean	median	SEM	SD	statistical test	p-value
snx4 wb	x/3	dcre = 100 21d cre = 9,913 18d cre = 16,87 14d cre = 32,52	dcre = 100 21d cre = 8,489 18d cre = 11,68 14d cre = 19,18	dcre = 0 21d cre = 4,943 18d cre = 9,817 14d cre = 25,52	dcre = 0 21d cre = 8,561 18d cre = 9,817 14d cre = 25,52	Ordinary one way anova	dcre-21d cre = 0,0003 dcre-18d cre = 0,0005 dcre-14d cre = 0,0019
snx4 fluorescence	38-42/6	control = 100,0 KO = 42,66	control = 98,74 KO = 37,46	control = 3,267 KO = 3,471	control = 21,17 KO = 21,40	mann-whitney test	p<0,0001
Dendrite length	32-36/6	control = 1530 KO = 1536	control = 1407 KO = 1389	control = 99,16 KO =109,6	control = 594,9 KO =620,2	mann-whitney test	p = 0,9077
# vamp2 puncta per neuron	35-41/6	control = 605,3 KO = 626,1	control = 536,0 KO =533,0	control = 40,23 KO =61,68	control = 257,6 KO = 364,9	mann-whitney test	p = 0,899
Figure 2
Amplitude (pA)	25-34/4	control = 6081 KO = 7124 KO + SNX4 = 3508	control = 5272 KO = 6546 KO + SNX4 = 2908	control = 826,1 KO = 1076 KO + SNX4 = 439,6	control = 4817 KO = 5382 KO + SNX4 = 2198	multilevel anova + bonferroni correction	Con-KO = 1 Con-SNX4 = 0,061 KO-SNX4 = 0,0378
Charge (pC)	25-33/4	control = 88,53 KO = 121,7 KO + SNX4 = 57,38	control = 66,98 KO = 78,04 KO + SNX4 = 40,06	control = 15,61 KO = 21,34 KO + SNX4 = 9,295	control = 89,67 KO = 106,7 KO + SNX4 = 47,40	multilevel anova + bonferroni correction	Con-KO = 0,7718 Con-SNX4 = 0,4833 KO-SNX4 = 0,0584
Inter pulse Ratio pulse 25 (p2/p1)	25-33/4	control = 0,9813 KO = 0,8808 KO + SNX4 = 1,022	control = 0,9489 KO = 0,8515 KO + SNX4 = 1,017	control = 0,06983 KO = 0,04791 KO + SNX4 = 0,06540	control = 0,4012 KO = 0,2395 KO + SNX4 = 0,3582	multilevel anova	p = 0,2756
Inter pulse Ratio pulse 50 (p2/p1)	15-19/4	control = 1,088 KO = 0,9564 KO + SNX4 = 1,152	control = 0,9337 KO = 0,9157 KO + SNX4 = 1,138	control = 0,09870 KO = 0,05315 KO + SNX4 = 0,08174	control = 0,3823 KO = 0,2126 KO + SNX4 = 0,3563	multilevel anova	p = 0,198
Inter pulse Ratio pulse 100 (p2/p1)	32-38/4	control = 0,9123 KO = 0,8791 KO + SNX4 = 0,9327	control = 0,8729 KO = 0,8553 KO + SNX4 = 0,9168	control = 0,03475 KO = 0,03696 KO + SNX4 = 0,04336	control = 0,2142 KO = 0,2024 KO + SNX4 = 0,2453	multilevel anova	p = 0,9329
Inter pulse Ratio pulse 200 (p2/p1)	25-29/4	control = 0,8399 KO = 0,8045 KO + SNX4 = 0,8718	control = 0,8257 KO = 0,7830 KO + SNX4 = 0,8747	control = 0,03448 KO = 0,02499 KO + SNX4 = 0,03094	control = 0,1857 KO = 0,1369 KO + SNX4 = 0,1547	multilevel anova	p = 0,3914
Average charge (pulse 90-100) (p2/p1)	25-33/4	control = 8,562 KO = 18,15 KO + SNX4 = 9,098	control = 6,557 KO = 9,282 KO + SNX4 = 4,745	control = 1,115 KO = 3,665 KO + SNX4 = 1,545	control = 6,405 KO = 18,33 KO + SNX4 = 8,318	multilevel anova + bonferroni correction	Con-KO = 0,0045 Con-SNX4 = 1 KO-SNX4 = 0,0067
RRP estimate (pC)	25-34/4	control = 783,5 KO = 871,7 KO + SNX4 = 659,3	control = 453,3 KO = 486,1 KO + SNX4 = 581,0	control = 167,2 KO = 158,9 KO + SNX4 = 93,64	control = 975,1 KO = 794,7 KO + SNX4 = 512,9	multilevel anova	p = 0,2124
slope estimate (pC/s)	25-33/4	control = 8,953 KO = 18,67 KO + SNX4 = 9,513	control = 7,074 KO = 9,569 KO + SNX4 = 5,667	control = 1,155 KO = 3,755 KO + SNX4 = 1,589	control = 6,636 KO = 18,78 KO + SNX4 = 8,555	multilevel anova + bonferroni correction	Con-KO = 0,0051 Con-SNX4 = 1 KO-SNX4 = 0,0073
mEPSCs amplitude	16-27/4-6	control = -31,83 KO = -30,75 KO + SNX4 = -30,78	control = -30,61 KO = -31,64 KO + SNX4 = -31,60	control = 1,580 KO = 1,407 KO + SNX4 = 1,351	control = 8,208 KO = 5,627 KO + SNX4 = 5,404	multilevel anova	p =0,7411
mEPSCs frequency	16-27/4-6	control = 1,965 KO = 1,855 KO + SNX4 = 1,975	control = 1,769 KO = 1,509 KO + SNX4 = 1,290	control = 0,2647 KO = 0,3627 KO + SNX4 =0,5250	control = 1,349 KO = 1,451 KO + SNX4 = 2,100	multilevel anova	p = 0,8694
Figure 3
Stim1 (F/F0)	21-24/3	control = 0,5590 KO = 0,5028	control = 0,5382 KO = 0,4864	control = 0,03406 KO = 0,01363	control = 0,1669 KO = 0,06247	multilevel anova	p = 0.1643
Stim2 (F/F0)	21-24/3	control = 0,5663 KO = 0,5097	control = 0,5404 KO = 0,4768	control = 0,05318 KO = 0,02385	control = 0,2605 KO = 0,1093	multilevel anova	p = 0.4062
NH4 intensity	21-24/3	control = 2,002 KO = 1,507	control = 1,887 KO = 1,473	control = 0,1539 KO = 0,1268	control = 0,7538 KO = 0,5810	multilevel anova	p = 0.0152
release fraction first stim	21-24/3	control = 0,1928 KO = 0,2262	control = 0,1937 KO = 0,2031	control = 0,008183 KO = 0,01943	control = 0,04009 KO = 0,08906	multilevel anova	p = 0.0954
release fraction 2nd stim	21-24/3	control = 0,1858 KO = 0,2206	control = 0,1781 KO = 0,1850	control = 0,01210 KO = 0,01976	control = 0,05929 KO = 0,09056	multilevel anova	p = 0.1195
decay time tau first stim	21-24/3	control = 1,606 KO = 1,919	control = 1,691 KO = 1,807	control = 0,6841 KO = 0,1571	control = 3,351 KO = 0,7201	multilevel anova	p = 0.6617
decay time tau second stim	21-24/3	control = 2,472 KO = 1,584	control = 1,721 KO = 1,400	control = 0,9126 KO = 0,1740	control = 4,471 KO = 0,7972	multilevel anova	p = 0.3612
average active synapses	21-24/3	control = 60,88 KO = 45,97	control = 66,76 KO = 47,46	control = 5,375 KO = 4,562	control =26,33 KO = 20,91	multilevel anova	p = 0.3127
FM4-64 release	28-36/4	control = 18,27 KO = 16,57	control = 15,04 KO = 15,71	control = 1,719 KO = 1,625	control = 10,32 KO = 8,600	multilevel anova	p = 0.5103
FM4-64 uptake	28-36/4	control = 100,0 KO = 94,27	control = 99,98 KO = 96,50	control = 3,263 KO = 4,586	control = 19,58 KO = 24,27	multilevel anova	p = 0.2882
Figure 5
vamp2 puncta per um	35-41/6	control = 0,4829 KO = 0,5289	control = 0,4196 KO = 0,4486	control = 0,02679 KO = 0,03598	control = 0,1715 KO = 0,2128	mann-whitney test	p = 0,5053
vamp2 intensity in neurites	35-41/6	control = 100,0 KO = 92,94	control = 97,53 KO = 86,62	control = 3,505 KO = 5,445	control = 22,44 KO = 33,12	Unpaired t test with Welch's correction	p = 0,28
Figure 6
fraction docked	174-175/3	control = 4,974 KO = 6,353	control = 4,487 KO = 5,556	control = 0,2251 KO = 0,2992	control = 2,978 KO = 3,946	mann-whitney test	p = 0,0002
# docked normalized to AZ	174-175/3	control = 0,9119377 KO = 1,390216	control = 0,8270241 KO = 1,404846	control = 0,02914 KO = 0,03772	control = 0,3854 KO = 0,4976	mann-whitney test	p < 0,0001
# docked ccv	174-175/3	control = 6,269 KO = 8,190	control = 6 KO = 7	control = 0,3017 KO = 0,3380	control = 3,992 KO = 4,458	mann-whitney test	p < 0,0001
# total ccv	174-175/3	control = 157,2 KO = 160,5	control = 120 KO = 134,5	control = 8,425 KO = 7,726	control = 111,5 KO = 101,9	mann-whitney test	p = 0,3682
vesicle size 0-50	174-175/3	control = 29,34 KO = 28,48	control = 28,50 KO = 27,39	control = 0,1007 KO = 0,1277	control = 8,186 KO = 10,02	multilevel anova	p = <,0001
vesicle size 0-50 per synapse	174-175/3	control = 27,54 KO = 28,48	control = 28,67 KO = 28,02	control = 0,2044 KO = 0,2427	control = 2,727 KO = 3,238	mann-whitney test	p = 0,0007
vesicle size 50 plus per synapse	174-175/3	control = 72,38 KO = 75,89	control = 67,19 KO = 65,95	control = 3,075 KO = 2,991	control = 22,17 KO = 22,18	mann-whitney test	p = 0,3529
vesicle cluster area	174-175/3	control = 0,2193 KO = 0,1741	control = 0,1720 KO = 0,1510	control = 0,01283 KO = 0,008008	control = 0,1697 KO = 0,1056	mann-whitney test	p = 0,0322
actie zone length	174-175/3	control = 706,1 KO = 600,3	control = 617,3 KO = 538,7	control = 29,98 KO = 21,17	control = 396,6 KO = 279,2	mann-whitney test	p = 0,0248
PSD length	174-175/3	control = 701,9 KO = 589,5	control = 611,4 KO = 526,8	control = 30,10 KO = 20,95	control = 398,2 KO = 276,4	mann-whitney test	p = 0,0157
Supplementary 3
first evoked ampltidue (pA)	23-26/3	control = 4629 SNX4 OE = 4629	control = 4347 SNX4 OE = 3217	control = 602,9 SNX4 OE = 775,5	control = 3074 SNX4 OE = 3719	multilevel anova + bonferroni correction	p = 0,81
first evoked charge (pC)	22-25/3	control = 48,73 SNX4 OE = 39,49	control = 43,36 SNX4 OE = 27,80	control = 6,558 SNX4 OE = 7,631	control = 32,79 SNX4 OE = 35,79	multilevel anova + bonferroni correction	p = 0,361
Average charge (pulse 90-100) (p2/p1)	21-25/3	control = 9,228 SNX4 OE = 12,17	control = 6,229 SNX4 OE = 8,734	control = 1,474 SNX4 OE = 3,193	control = 7,372 SNX4 OE = 14,63	multilevel anova	p = 0.787
Supplementary 4
number of P62 puncta	25-27/3	control = 10,76 control +bafilomycin = 51,88 KO = 5,960 KO +bafilomycin = 53,24	control = 9,000 control +bafilomycin = 50,00 KO = 4,000 KO +bafilomycin = 48,00	control = 2,120 control +bafilomycin = 6,134 KO = 1,220 KO +bafilomycin = 4,137	control = 10,60 control +bafilomycin = 31,28 KO = 6,100 KO +bafilomycin = 20,68	Kruskall-Wallis Dunn's multilple comparison	p = >0.9999
somatic P62 intensity	25-27/3	control = 263,8 control +bafilomycin = 396,3 KO = 247,3 KO +bafilomycin = 415,6	control = 262,0 control +bafilomycin = 411,3 KO = 246,1 KO +bafilomycin = 360,8	control = 9,745 control +bafilomycin = 17,08 KO = 10,19 KO +bafilomycin = 36,19	control = 48,73 control +bafilomycin = 88,75 KO = 50,94 KO +bafilomycin = 181,0	Kruskall-Wallis Dunn's multilple comparison	p = >0.9999
ATG5 WB levels	3	control = 100,0 KO = 99,23	control = 100,0 KO = 83,89	control = 0 KO = 15,54	control = 0 KO = 26,92	Unpaired t test	p = 0,9628
